# Supplementary material for: Interrelation between Stress Management and Secretion Systems of Ralstonia solanacearum: An In Silico Assessment
Source: Pathogens. 2022 Jun 27;11(7):730. doi: 10.3390/pathogens11070730 (PMC9325324; doi:10.3390/pathogens11070730)
Supplement: Supplementary file 1 [file pathogens-11-00730-s001.zip]

Archive with 1 entries (1 files):
- pathogens-1710911-supplementary.pdf
